# Supplementary material for: Causal role of vitamin E in atopic dermatitis risk: A Mendelian randomization study
Source: Food Sci Nutr. 2024 Mar 31;12(7):4981–8. doi: 10.1002/fsn3.4147 (PMC11266936; doi:10.1002/fsn3.4147)
Supplement: Supplementary file 1 — Table S1. [file FSN3-12-4981-s001.xlsx]

## Sheet: Sheet1
Supplementary Tables
Table S1. Details of independent SNPs associated with vitamin E after eliminating SNPs in linkage disequilibrium
Table S2. Other traits associated with vitamin E-related SNPs identified by the PhenoScanner V2 platform
Table S3. Details of the number of SNPs eliminated from the IVs selection process
Table S4. SNPs that were removed from the IVs
Table S5. Details of IVs utilized for MR analysis under a lenient IVs selection threshold (P < 1e-5)
Table S6. Details of IVs utilized for MR analysis under a strict IVs selection threshold (P < 5e-6)

## Sheet: Table S1
Table S1. Details of independent SNPs associated with vitamin E after eliminating SNPs in linkage disequilibrium
IVs selection thresholds	SNP	CHR	POS	EA	OA	EAF	β	SE	P-value
P < 1e-5	rs536912	1	109514347	A	C	0.736049	0.0304596	0.00620091	9e-07
	rs72757566	1	211095308	A	T	0.015564	-0.100932	0.0227814	9.4e-06
	rs12128707	1	72588119	G	A	0.267852	0.0278877	0.00621838	7.3e-06
	rs114524219	1	60127455	A	G	0.040354	0.0629171	0.0139521	6.5e-06
	rs6033	1	169521853	G	A	0.072493	-0.0516563	0.0105563	9.9e-07
	rs35992004	2	118487980	A	G	0.45953	-0.0243545	0.00550636	9.7e-06
	rs11889555	2	191886543	G	A	0.279623	0.027665	0.0061108	6e-06
	rs115033309	4	41351528	A	G	0.020917	0.0909531	0.0202324	6.9e-06
	rs62347998	5	17168802	T	C	0.042331	0.0621098	0.0139987	9.1e-06
	rs9801653	7	151321323	A	C	0.134865	0.0360661	0.00803784	7.2e-06
	rs80257223	7	32105305	T	C	0.128499	-0.0364082	0.00823761	9.9e-06
	rs2723979	7	37364666	G	T	0.583758	-0.0266142	0.00552745	1.5e-06
	rs979218	7	9684248	C	A	0.098036	-0.0430325	0.00922259	3.1e-06
	rs148096533	8	73235988	G	A	0.016648	-0.0992096	0.0219168	6e-06
	rs188625854	8	118345250	A	G	0.014312	-0.101871	0.0230092	9.5e-06
	rs79966958	9	37024435	T	C	0.012689	-0.116527	0.024505	2e-06
	rs480958	11	118577990	A	G	0.636078	0.0253105	0.00569442	8.8e-06
	rs112571059	11	132000431	A	C	0.037234	-0.0653244	0.0146713	8.5e-06
	rs12421920	11	13249759	G	A	0.093546	-0.0434479	0.00938496	3.7e-06
	rs7941633	11	35463464	C	A	0.164334	0.0329261	0.007403	8.7e-06
	rs117519020	12	127691856	G	A	0.02981	-0.0720501	0.0160422	7.1e-06
	rs12828066	12	11891965	G	T	0.332183	0.0265083	0.00590298	7.1e-06
	rs111306778	13	97282672	A	G	0.089621	-0.0479658	0.00957227	5.4e-07
	rs4903544	14	77596398	T	C	0.30035	-0.0295098	0.0060211	9.5e-07
	rs17242648	14	20898308	T	C	0.089136	-0.0432385	0.00960564	6.8e-06
	rs12899673	15	92561644	A	G	0.333079	0.0268951	0.00581803	3.8e-06
	rs2036815	15	36230632	T	C	0.44948	0.0253431	0.00569378	8.5e-06
	rs35218694	17	14785162	G	A	0.034459	-0.0741637	0.0153104	1.3e-06
	rs71385328	17	51353081	G	A	0.011307	0.130015	0.0262064	7e-07
	rs2101142	18	46233939	T	C	0.036757	0.066079	0.0146188	6.2e-06
	rs12165526	22	44361713	A	T	0.100636	0.0479017	0.00917775	1.8e-07
P < 5e-6	rs536912	1	109514347	A	C	0.736049	0.0304596	0.00620091	9e-07
	rs6033	1	169521853	G	A	0.072493	-0.0516563	0.0105563	9.9e-07
	rs2723979	7	37364666	G	T	0.583758	-0.0266142	0.00552745	1.5e-06
	rs979218	7	9684248	C	A	0.098036	-0.0430325	0.00922259	3.1e-06
	rs79966958	9	37024435	T	C	0.012689	-0.116527	0.024505	2e-06
	rs12421920	11	13249759	G	A	0.093546	-0.0434479	0.00938496	3.7e-06
	rs111306778	13	97282672	A	G	0.089621	-0.0479658	0.00957227	5.4e-07
	rs4903544	14	77596398	T	C	0.30035	-0.0295098	0.0060211	9.5e-07
	rs12899673	15	92561644	A	G	0.333079	0.0268951	0.00581803	3.8e-06
	rs35218694	17	14785162	G	A	0.034459	-0.0741637	0.0153104	1.3e-06
	rs71385328	17	51353081	G	A	0.011307	0.130015	0.0262064	7e-07
	rs12165526	22	44361713	A	T	0.100636	0.0479017	0.00917775	1.8e-07

## Sheet: Table S2
Table S2. Other traits associated with vitamin E-related SNPs identified by the PhenoScanner V2 platform
IVs selection thresholds	SNP	Pos (hg19)	A1	A2	Related traits	β	P-value
P < 1e-5	rs11889555	chr2:191886543	A	G	Self-reported hypothyroidism or myxoedema	-0.002638	5.19e-06
	rs12128707	chr1:72588119	A	G	Intelligence multi trait analysis	0.02965	3e-18
	rs12128707	chr1:72588119	A	G	Qualifications: college or university degree	-0.01024	3.4e-15
	rs12128707	chr1:72588119	A	G	Body mass index	-0.0263	2.88e-14
	rs12128707	chr1:72588119	A	G	Body mass index	-0.0257	1.84e-12
	rs12128707	chr1:72588119	A	G	Years of educational attainment	-0.019	1.2e-10
	rs12128707	chr1:72588119	A	G	Waist circumference	-0.024	1.5e-09
	rs12128707	chr1:72588119	A	G	Waist circumference	-0.023	3.8e-09
	rs12128707	chr1:72588119	A	G	Fluid intelligence score	-0.05996	5.23e-09
	rs12128707	chr1:72588119	A	G	Comparative body size at age 10	-0.01106	5.75e-09
	rs12128707	chr1:72588119	A	G	Time spent using computer	-0.01396	1.34e-08
	rs12128707	chr1:72588119	A	G	Body mass index in females	-0.0261	2.54e-08
	rs12128707	chr1:72588119	A	G	Body mass index adjusted for physical activity	-0.0236	2.82e-08
	rs12128707	chr1:72588119	A	G	Body mass index in males	-0.0265	2.94e-08
	rs12128707	chr1:72588119	A	G	Body mass index	-0.02952	3.15e-08
	rs12128707	chr1:72588119	A	G	Weight	-0.02951	3.95e-08
	rs12128707	chr1:72588119	A	G	Qualifications: A levels or as levels or equivalent	-0.006715	7.16e-08
	rs12128707	chr1:72588119	A	G	Waist circumference in females	-0.027	1.1e-07
	rs12128707	chr1:72588119	A	G	Years of educational attainment in females	-0.02	1.32e-07
	rs12128707	chr1:72588119	A	G	Body mass index adjusted for physical activity	-0.0232	1.44e-07
	rs12128707	chr1:72588119	A	G	Body mass index in physically active indivdiuals	-0.0248	1.63e-07
	rs12128707	chr1:72588119	A	G	Body mass index	-0.01437	1.64e-07
	rs12128707	chr1:72588119	A	G	Leg fat mass left	-0.01136	2.22e-07
	rs12128707	chr1:72588119	A	G	Body mass index	NA	3.54e-07
	rs12128707	chr1:72588119	A	G	Body mass index	NA	3.54e-07
	rs12128707	chr1:72588119	A	G	Leg fat mass right	-0.01129	3.55e-07
	rs12128707	chr1:72588119	A	G	Qualifications: none	0.005313	4.67e-07
	rs12128707	chr1:72588119	A	G	Arm fat mass left	-0.01365	5.19e-07
	rs12128707	chr1:72588119	A	G	Arm fat mass right	-0.01358	5.86e-07
	rs12128707	chr1:72588119	A	G	Body mass index in physically active indivdiuals	-0.024	6.82e-07
	rs12128707	chr1:72588119	A	G	Sodium in urine	0.0134	7.03e-07
	rs12128707	chr1:72588119	A	G	Qualifications: other professional qualifications	-0.006243	8.9e-07
	rs12128707	chr1:72588119	A	G	Leg fat percentage right	-0.008602	9.8e-07
	rs12128707	chr1:72588119	A	G	Whole body fat mass	-0.01314	1.21e-06
	rs12128707	chr1:72588119	A	G	Body mass index in females less than or equal to 50 years of age	-0.034	1.3e-06
	rs12128707	chr1:72588119	A	G	Body mass index adjusted for smoking	-0.019	1.39e-06
	rs12128707	chr1:72588119	A	G	Leg fat percentage left	-0.008316	1.64e-06
	rs12128707	chr1:72588119	A	G	Arm fat percentage left	-0.009842	2.77e-06
	rs12128707	chr1:72588119	A	G	Age at menarche	0.01313	3.46e-06
	rs12128707	chr1:72588119	A	G	Weight	-0.01121	3.79e-06
	rs12128707	chr1:72588119	A	G	Arm fat percentage right	-0.009624	5.07e-06
	rs12128707	chr1:72588119	A	G	Hip circumference	-0.01231	7.44e-06
	rs12128707	chr1:72588119	A	G	Duration of walks	0.01335	8.2e-06
	rs12128707	chr1:72588119	A	G	Body mass index adjusted for smoking	-0.0181	8.24e-06
	rs12165526	chr22:44361713	A	T	Cause of death: cholangitis	0.005036	2.49e-07
	rs12165526	chr22:44361713	A	T	Treatment with cetraben emollient cream	0.0002999	1.14e-06
	rs12828066	chr12:11891965	G	T	Comparative height size at age 10	0.01848	4.36e-25
	rs12828066	chr12:11891965	G	T	Height	0.01603	6.65e-18
	rs12828066	chr12:11891965	G	T	Height	0.025	9.4e-15
	rs12828066	chr12:11891965	G	T	Trunk fat-free mass	0.01275	1.03e-14
	rs12828066	chr12:11891965	G	T	Trunk predicted mass	0.01252	2.49e-14
	rs12828066	chr12:11891965	G	T	Arm fat-free mass right	0.01179	4.73e-13
	rs12828066	chr12:11891965	G	T	Arm predicted mass right	0.01158	1.02e-12
	rs12828066	chr12:11891965	G	T	Arm predicted mass left	0.01163	2.21e-12
	rs12828066	chr12:11891965	G	T	Whole body fat-free mass	0.01158	2.53e-12
	rs12828066	chr12:11891965	G	T	Arm fat-free mass left	0.01154	3.92e-12
	rs12828066	chr12:11891965	G	T	Whole body water mass	0.01119	1.46e-11
	rs12828066	chr12:11891965	G	T	Basal metabolic rate	0.01108	1.7e-10
	rs12828066	chr12:11891965	G	T	Sitting height	0.01263	4.26e-10
	rs12828066	chr12:11891965	G	T	Height	0.0233	1.97e-07
	rs12828066	chr12:11891965	G	T	Leg predicted mass right	0.00867	4.03e-07
	rs12828066	chr12:11891965	G	T	Leg fat-free mass right	0.008689	4.53e-07
	rs12828066	chr12:11891965	G	T	Height	NA	7.52e-07
	rs12828066	chr12:11891965	G	T	Height	NA	7.52e-07
	rs12828066	chr12:11891965	G	T	Height tails	0.14	1.1e-06
	rs12828066	chr12:11891965	G	T	Leg predicted mass left	0.008189	1.7e-06
	rs12828066	chr12:11891965	G	T	Leg fat-free mass left	0.008046	3.01e-06
	rs12828066	chr12:11891965	G	T	Impedance of arm left	-0.008451	4.79e-06
	rs12828066	chr12:11891965	G	T	Forced expiratory volume in 1-second, predicted	0.01334	5.55e-06
	rs12828066	chr12:11891965	G	T	Impedance of arm right	-0.008185	8.64e-06
	rs12899673	chr15:92561644	A	G	Time spent watching television	-0.009066	5.05e-06
	rs12899673	chr15:92561644	A	G	Waist circumference	-0.01032	6.46e-06
	rs188625854	chr8:118345250	A	G	Treatment with fluvastatin	0.001071	1.54e-06
	rs480958	chr11:118577990	G	A	Hearing difficulty or problems	0.007121	2.99e-10
	rs480958	chr11:118577990	G	A	Trunk fat-free mass	-0.009153	8.93e-09
	rs480958	chr11:118577990	G	A	Trunk predicted mass	-0.009111	9.35e-09
	rs480958	chr11:118577990	G	A	Arm predicted mass left	-0.008986	1.97e-08
	rs480958	chr11:118577990	G	A	Forced vital capacity	-0.01148	2.23e-08
	rs480958	chr11:118577990	G	A	Height	-0.00998	2.74e-08
	rs480958	chr11:118577990	G	A	Arm fat-free mass left	-0.008845	3.69e-08
	rs480958	chr11:118577990	G	A	Sodium in urine	-0.01349	4.24e-08
	rs480958	chr11:118577990	G	A	Whole body water mass	-0.008704	5.37e-08
	rs480958	chr11:118577990	G	A	Sitting height	-0.01045	8.82e-08
	rs480958	chr11:118577990	G	A	Whole body fat-free mass	-0.008524	9.61e-08
	rs480958	chr11:118577990	G	A	Basal metabolic rate	-0.008687	2.17e-07
	rs480958	chr11:118577990	G	A	Arm fat-free mass right	-0.008084	2.83e-07
	rs480958	chr11:118577990	G	A	Arm predicted mass right	-0.00798	3.65e-07
	rs480958	chr11:118577990	G	A	Home area population density: Scotland large urban area	-0.002765	3.89e-07
	rs480958	chr11:118577990	G	A	Forced vital capacity, best measure	-0.01129	5.57e-07
	rs480958	chr11:118577990	G	A	Potassium in urine	-0.01256	7.53e-07
	rs480958	chr11:118577990	G	A	Height	-0.015	2e-06
	rs480958	chr11:118577990	G	A	Hearing difficulty or problems with background noise	0.005627	5.05e-06
	rs6033	chr1:169521853	A	G	Blood protein levels	-0.8454	5e-25
	rs71385328	chr17:51353081	A	G	Cause of death: cerebrum, except lobes and ventricles	-0.01052	5.95e-07
	rs79966958	chr9:37024435	C	T	Cause of death: pharynx, unspecified	-0.01028	5.96e-06
	rs979218	chr7:9684248	C	A	Treatment with epaderm ointment	0.000458	5.02e-06
P < 5e-6	rs12165526	chr22:44361713	A	T	Cause of death: cholangitis	0.005036	2.49e-07
	rs12165526	chr22:44361713	A	T	Treatment with cetraben emollient cream	0.0002999	1.14e-06
	rs12899673	chr15:92561644	A	G	Time spent watching television	-0.009066	5.05e-06
	rs12899673	chr15:92561644	A	G	Waist circumference	-0.01032	6.46e-06
	rs6033	chr1:169521853	A	G	Blood protein levels	-0.8454	5e-25
	rs71385328	chr17:51353081	A	G	Cause of death: cerebrum, except lobes and ventricles	-0.01052	5.95e-07
	rs79966958	chr9:37024435	C	T	Cause of death: pharynx, unspecified	-0.01028	5.96e-06
	rs979218	chr7:9684248	C	A	Treatment with epaderm ointment	0.000458	5.02e-06

## Sheet: Table S3
Table S3. Details of the number of SNPs eliminated from the IVs selection process
Reasons for the exclusion of IVs	P < 1e-5		P < 5e-6
	Budu-Aggrey et al.	FinnGen R9	Budu-Aggrey et al.	FinnGen R9
independent IVs after removing SNPs in linkage disequilibrium	31	31	12	12
SNPs associated with potential confounders	3	3	2	2
SNPs associated more strongly with outcome than with exposure	0	0	0	0
SNPs not present in the outcome GWAS summary statistics	0	1	0	0
Palindromic SNPs	1	1	0	0
IVs ultimately used for MR analysis	27	26	10	10

## Sheet: Table S4
Table S4. SNPs that were removed from the IVs
Selection threshold	Outcome	SNP	Reasons for exclusion
P < 1e-5	Aatopic dermatitis (Budu-Aggrey et al.)	rs12128707	SNPs associated with potential confounders
		rs12165526	SNPs associated with potential confounders
		rs979218	SNPs associated with potential confounders
		rs72757566	Palindromic SNPs
	Aatopic dermatitis (FinnGen R9)	rs12128707	SNPs associated with potential confounders
		rs12165526	SNPs associated with potential confounders
		rs979218	SNPs associated with potential confounders
		rs2101142	SNPs not present in the outcome GWAS summary statistics
		rs72757566	Palindromic SNPs
P < 5e-6	Aatopic dermatitis (Budu-Aggrey et al.)	rs12165526	SNPs associated with potential confounders
		rs979218	SNPs associated with potential confounders
	Aatopic dermatitis (FinnGen R9)	rs12165526	SNPs associated with potential confounders
		rs979218	SNPs associated with potential confounders

## Sheet: Table S5
Table S5. Details of IVs utilized for MR analysis under a lenient IVs selection threshold (P < 1e-5)
Study	SNP	CHR	POS	EA	OA	Exposure			Outcome			R2	F-statistics	OR of 70% power	OR of 80% power	OR of 90% power
						β	SE	P-value	β	SE	P-value
Atopic dermatitis (Budu-Aggrey et al.)	rs111306778	13	97282672	A	G	-0.0479658	0.00957227	5.39995e-07	0.00582301	0.0116755	0.618024	0.000386283	25.1092	OR < 0.894 / OR > 1.118	OR < 0.882 / OR > 1.134	OR < 0.864 / OR > 1.157
Atopic dermatitis (Budu-Aggrey et al.)	rs112571059	11	132000431	A	C	-0.0653244	0.0146713	8.50002e-06	-0.0152619	0.0184225	0.407432	0.000305015	19.825
Atopic dermatitis (Budu-Aggrey et al.)	rs114524219	1	60127455	A	G	0.0629171	0.0139521	6.49995e-06	-0.0185215	0.0158371	0.242194	0.000312869	20.3357
Atopic dermatitis (Budu-Aggrey et al.)	rs115033309	4	41351528	A	G	0.0909531	0.0202324	6.90001e-06	-0.0417401	0.0263176	0.112732	0.000310918	20.2088
Atopic dermatitis (Budu-Aggrey et al.)	rs117519020	12	127691856	G	A	-0.0720501	0.0160422	7.10003e-06	0.017609	0.0219419	0.422249	0.000310347	20.1716
Atopic dermatitis (Budu-Aggrey et al.)	rs11889555	2	191886543	G	A	0.027665	0.0061108	5.99998e-06	-0.00749804	0.00756688	0.321715	0.000315332	20.4958
Atopic dermatitis (Budu-Aggrey et al.)	rs12421920	11	13249759	G	A	-0.0434479	0.00938496	3.69999e-06	-0.0166163	0.0122955	0.176543	0.000329739	21.4325
Atopic dermatitis (Budu-Aggrey et al.)	rs12828066	12	11891965	G	T	0.0265083	0.00590298	7.10003e-06	-0.00297943	0.00690992	0.666342	0.000310261	20.1661
Atopic dermatitis (Budu-Aggrey et al.)	rs12899673	15	92561644	A	G	0.0268951	0.00581803	3.79997e-06	-0.00888536	0.00681802	0.192484	0.00032877	21.3695
Atopic dermatitis (Budu-Aggrey et al.)	rs148096533	8	73235988	G	A	-0.0992096	0.0219168	5.99998e-06	-0.0324622	0.0334665	0.332033	0.000315251	20.4905
Atopic dermatitis (Budu-Aggrey et al.)	rs17242648	14	20898308	T	C	-0.0432385	0.00960564	6.80002e-06	-0.000280039	0.0119137	0.981214	0.000311741	20.2623
Atopic dermatitis (Budu-Aggrey et al.)	rs188625854	8	118345250	A	G	-0.101871	0.0230092	9.49992e-06	0.0365884	0.0352163	0.298807	0.000301583	19.6019
Atopic dermatitis (Budu-Aggrey et al.)	rs2036815	15	36230632	T	C	0.0253431	0.00569378	8.50002e-06	0.00181335	0.00810565	0.822979	0.000304808	19.8115
Atopic dermatitis (Budu-Aggrey et al.)	rs2101142	18	46233939	T	C	0.066079	0.0146188	6.19998e-06	0.017837	0.0224044	0.425969	0.000314346	20.4317
Atopic dermatitis (Budu-Aggrey et al.)	rs2723979	7	37364666	G	T	-0.0266142	0.00552745	1.5e-06	-0.00261742	0.00745974	0.725697	0.000356667	23.1834
Atopic dermatitis (Budu-Aggrey et al.)	rs35218694	17	14785162	G	A	-0.0741637	0.0153104	1.29999e-06	0.0189032	0.0200244	0.345168	0.000360988	23.4644
Atopic dermatitis (Budu-Aggrey et al.)	rs35992004	2	118487980	A	G	-0.0243545	0.00550636	9.69996e-06	-0.00439163	0.00658281	0.504705	0.000300981	19.5627
Atopic dermatitis (Budu-Aggrey et al.)	rs480958	11	118577990	A	G	0.0253105	0.00569442	8.79995e-06	-0.0148923	0.00690583	0.031073	0.000303956	19.7562
Atopic dermatitis (Budu-Aggrey et al.)	rs4903544	14	77596398	T	C	-0.0295098	0.0060211	9.49992e-07	0.00892505	0.00720675	0.215554	0.000369539	24.0204
Atopic dermatitis (Budu-Aggrey et al.)	rs536912	1	109514347	A	C	0.0304596	0.00620091	8.99995e-07	-0.0106101	0.00743379	0.153498	0.000371207	24.1289
Atopic dermatitis (Budu-Aggrey et al.)	rs6033	1	169521853	G	A	-0.0516563	0.0105563	9.90011e-07	0.00764173	0.0116971	0.513573	0.000368386	23.9455
Atopic dermatitis (Budu-Aggrey et al.)	rs62347998	5	17168802	T	C	0.0621098	0.0139987	9.09997e-06	-0.00595369	0.0197111	0.762623	0.000302868	19.6854
Atopic dermatitis (Budu-Aggrey et al.)	rs71385328	17	51353081	G	A	0.130015	0.0262064	7.00003e-07	-0.0121961	0.0207921	0.557504	0.000378659	24.6134
Atopic dermatitis (Budu-Aggrey et al.)	rs7941633	11	35463464	C	A	0.0329261	0.007403	8.70001e-06	-0.0119501	0.00881373	0.175119	0.00030435	19.7818
Atopic dermatitis (Budu-Aggrey et al.)	rs79966958	9	37024435	T	C	-0.116527	0.024505	2e-06	0.0288566	0.0302504	0.340118	0.000347883	22.6122
Atopic dermatitis (Budu-Aggrey et al.)	rs80257223	7	32105305	T	C	-0.0364082	0.00823761	9.90011e-06	-0.00690277	0.00970462	0.47692	0.000300542	19.5342
Atopic dermatitis (Budu-Aggrey et al.)	rs9801653	7	151321323	A	C	0.0360661	0.00803784	7.19996e-06	-0.00437255	0.0101884	0.667842	0.00030976	20.1335
Atopic dermatitis (FinnGen R9)	rs111306778	13	97282672	A	G	-0.0479658	0.00957227	5.39995e-07	0.00629193	0.0207475	0.76169	0.000386283	25.1092	OR < 0.789 / OR > 1.267	OR < 0.766 / OR > 1.306	OR < 0.734 / OR > 1.362
Atopic dermatitis (FinnGen R9)	rs112571059	11	132000431	A	C	-0.0653244	0.0146713	8.50002e-06	-0.0917583	0.0397613	0.0210145	0.000305015	19.825
Atopic dermatitis (FinnGen R9)	rs114524219	1	60127455	A	G	0.0629171	0.0139521	6.49995e-06	0.0058816	0.0248981	0.813257	0.000312869	20.3357
Atopic dermatitis (FinnGen R9)	rs115033309	4	41351528	A	G	0.0909531	0.0202324	6.90001e-06	-0.0376058	0.048639	0.439427	0.000310918	20.2088
Atopic dermatitis (FinnGen R9)	rs117519020	12	127691856	G	A	-0.0720501	0.0160422	7.10003e-06	0.0770656	0.0521511	0.139478	0.000310347	20.1716
Atopic dermatitis (FinnGen R9)	rs11889555	2	191886543	G	A	0.027665	0.0061108	5.99998e-06	-0.0292488	0.014283	0.0405789	0.000315332	20.4958
Atopic dermatitis (FinnGen R9)	rs12421920	11	13249759	G	A	-0.0434479	0.00938496	3.69999e-06	-0.0296927	0.0289421	0.304923	0.000329739	21.4325
Atopic dermatitis (FinnGen R9)	rs12828066	12	11891965	G	T	0.0265083	0.00590298	7.10003e-06	-0.0037779	0.0130649	0.772456	0.000310261	20.1661
Atopic dermatitis (FinnGen R9)	rs12899673	15	92561644	A	G	0.0268951	0.00581803	3.79997e-06	-0.0234049	0.0131295	0.07465	0.00032877	21.3695
Atopic dermatitis (FinnGen R9)	rs148096533	8	73235988	G	A	-0.0992096	0.0219168	5.99998e-06	0.124335	0.0790293	0.115653	0.000315251	20.4905
Atopic dermatitis (FinnGen R9)	rs17242648	14	20898308	T	C	-0.0432385	0.00960564	6.80002e-06	0.0108572	0.0246811	0.660009	0.000311741	20.2623
Atopic dermatitis (FinnGen R9)	rs188625854	8	118345250	A	G	-0.101871	0.0230092	9.49992e-06	0.016251	0.0953722	0.864699	0.000301583	19.6019
Atopic dermatitis (FinnGen R9)	rs2036815	15	36230632	T	C	0.0253431	0.00569378	8.50002e-06	-0.0237568	0.0129426	0.0664232	0.000304808	19.8115
Atopic dermatitis (FinnGen R9)	rs2723979	7	37364666	G	T	-0.0266142	0.00552745	1.5e-06	0.0158118	0.0127278	0.214126	0.000356667	23.1834
Atopic dermatitis (FinnGen R9)	rs35218694	17	14785162	G	A	-0.0741637	0.0153104	1.29999e-06	0.0337853	0.0448891	0.451667	0.000360988	23.4644
Atopic dermatitis (FinnGen R9)	rs35992004	2	118487980	A	G	-0.0243545	0.00550636	9.69996e-06	-0.00168277	0.0127809	0.895251	0.000300981	19.5627
Atopic dermatitis (FinnGen R9)	rs480958	11	118577990	A	G	0.0253105	0.00569442	8.79995e-06	0.00459905	0.0132699	0.728908	0.000303956	19.7562
Atopic dermatitis (FinnGen R9)	rs4903544	14	77596398	T	C	-0.0295098	0.0060211	9.49992e-07	0.0207275	0.0134292	0.122717	0.000369539	24.0204
Atopic dermatitis (FinnGen R9)	rs536912	1	109514347	A	C	0.0304596	0.00620091	8.99995e-07	-0.0210083	0.0144698	0.146538	0.000371207	24.1289
Atopic dermatitis (FinnGen R9)	rs6033	1	169521853	G	A	-0.0516563	0.0105563	9.90011e-07	0.0376096	0.019975	0.0597242	0.000368386	23.9455
Atopic dermatitis (FinnGen R9)	rs62347998	5	17168802	T	C	0.0621098	0.0139987	9.09997e-06	-0.0400432	0.035977	0.265699	0.000302868	19.6854
Atopic dermatitis (FinnGen R9)	rs71385328	17	51353081	G	A	0.130015	0.0262064	7.00003e-07	-0.0150837	0.0269742	0.576034	0.000378659	24.6134
Atopic dermatitis (FinnGen R9)	rs7941633	11	35463464	C	A	0.0329261	0.007403	8.70001e-06	-0.0292248	0.0179683	0.103851	0.00030435	19.7818
Atopic dermatitis (FinnGen R9)	rs79966958	9	37024435	T	C	-0.116527	0.024505	2e-06	-0.0167129	0.0468465	0.721272	0.000347883	22.6122
Atopic dermatitis (FinnGen R9)	rs80257223	7	32105305	T	C	-0.0364082	0.00823761	9.90011e-06	-0.011154	0.0181458	0.538762	0.000300542	19.5342
Atopic dermatitis (FinnGen R9)	rs9801653	7	151321323	A	C	0.0360661	0.00803784	7.19996e-06	-0.0768452	0.0220485	0.000491632	0.00030976	20.1335

## Sheet: Table S6
Table S6. Details of IVs utilized for MR analysis under a strict IVs selection threshold (P < 5e-6)
Study	SNP	CHR	POS	EA	OA	Exposure			Outcome			R2	F-statistics	OR of 70% power	OR of 80% power	OR of 90% power
						β	SE	P-value	β	SE	P-value
Atopic dermatitis (Budu-Aggrey et al.)	rs111306778	13	97282672	A	G	-0.0479658	0.00957227	5.39995e-07	0.00582301	0.0116755	0.618024	0.000386283	25.1092	OR < 0.840 / OR > 1.191	OR < 0.821 / OR > 1.218	OR < 0.796 / OR > 1.256
Atopic dermatitis (Budu-Aggrey et al.)	rs12421920	11	13249759	G	A	-0.0434479	0.00938496	3.69999e-06	-0.0166163	0.0122955	0.176543	0.000329739	21.4325
Atopic dermatitis (Budu-Aggrey et al.)	rs12899673	15	92561644	A	G	0.0268951	0.00581803	3.79997e-06	-0.00888536	0.00681802	0.192484	0.00032877	21.3695
Atopic dermatitis (Budu-Aggrey et al.)	rs2723979	7	37364666	G	T	-0.0266142	0.00552745	1.5e-06	-0.00261742	0.00745974	0.725697	0.000356667	23.1834
Atopic dermatitis (Budu-Aggrey et al.)	rs35218694	17	14785162	G	A	-0.0741637	0.0153104	1.29999e-06	0.0189032	0.0200244	0.345168	0.000360988	23.4644
Atopic dermatitis (Budu-Aggrey et al.)	rs4903544	14	77596398	T	C	-0.0295098	0.0060211	9.49992e-07	0.00892505	0.00720675	0.215554	0.000369539	24.0204
Atopic dermatitis (Budu-Aggrey et al.)	rs536912	1	109514347	A	C	0.0304596	0.00620091	8.99995e-07	-0.0106101	0.00743379	0.153498	0.000371207	24.1289
Atopic dermatitis (Budu-Aggrey et al.)	rs6033	1	169521853	G	A	-0.0516563	0.0105563	9.90011e-07	0.00764173	0.0116971	0.513573	0.000368386	23.9455
Atopic dermatitis (Budu-Aggrey et al.)	rs71385328	17	51353081	G	A	0.130015	0.0262064	7.00003e-07	-0.0121961	0.0207921	0.557504	0.000378659	24.6134
Atopic dermatitis (Budu-Aggrey et al.)	rs79966958	9	37024435	T	C	-0.116527	0.024505	2e-06	0.0288566	0.0302504	0.340118	0.000347883	22.6122
Atopic dermatitis (FinnGen R9)	rs111306778	13	97282672	A	G	-0.0479658	0.00957227	5.39995e-07	0.00629193	0.0207475	0.76169	0.000386283	25.1092	OR < 0.695 / OR > 1.439	OR < 0.663 / OR > 1.507	OR < 0.622 / OR > 1.608
Atopic dermatitis (FinnGen R9)	rs12421920	11	13249759	G	A	-0.0434479	0.00938496	3.69999e-06	-0.0296927	0.0289421	0.304923	0.000329739	21.4325
Atopic dermatitis (FinnGen R9)	rs12899673	15	92561644	A	G	0.0268951	0.00581803	3.79997e-06	-0.0234049	0.0131295	0.07465	0.00032877	21.3695
Atopic dermatitis (FinnGen R9)	rs2723979	7	37364666	G	T	-0.0266142	0.00552745	1.5e-06	0.0158118	0.0127278	0.214126	0.000356667	23.1834
Atopic dermatitis (FinnGen R9)	rs35218694	17	14785162	G	A	-0.0741637	0.0153104	1.29999e-06	0.0337853	0.0448891	0.451667	0.000360988	23.4644
Atopic dermatitis (FinnGen R9)	rs4903544	14	77596398	T	C	-0.0295098	0.0060211	9.49992e-07	0.0207275	0.0134292	0.122717	0.000369539	24.0204
Atopic dermatitis (FinnGen R9)	rs536912	1	109514347	A	C	0.0304596	0.00620091	8.99995e-07	-0.0210083	0.0144698	0.146538	0.000371207	24.1289
Atopic dermatitis (FinnGen R9)	rs6033	1	169521853	G	A	-0.0516563	0.0105563	9.90011e-07	0.0376096	0.019975	0.0597242	0.000368386	23.9455
Atopic dermatitis (FinnGen R9)	rs71385328	17	51353081	G	A	0.130015	0.0262064	7.00003e-07	-0.0150837	0.0269742	0.576034	0.000378659	24.6134
Atopic dermatitis (FinnGen R9)	rs79966958	9	37024435	T	C	-0.116527	0.024505	2e-06	-0.0167129	0.0468465	0.721272	0.000347883	22.6122
